# Supplementary material for: Off-Label Use of Crisdesalazine (GedaCure) in Meningoencephalitis in Two Dogs
Source: Vet Sci. 2023 Jul 5;10(7):438. doi: 10.3390/vetsci10070438 (PMC10383347; doi:10.3390/vetsci10070438)
Supplement: Supplementary file 1 [file vetsci-10-00438-s001.zip]

Archive with 4 entries (4 files):
- vetsci-2369065-supplementary.pdf
- Video_S1A.wmv
- Video_S1B.wmv
- Video_S1C.wmv
